# Supplementary material for: Short Report: Asymptomatic Zika virus infections with low viral loads not likely to establish transmission in New Orleans Aedes populations
Source: PLoS One. 2020 May 29;15(5):e0233309. doi: 10.1371/journal.pone.0233309 (PMC7259492; doi:10.1371/journal.pone.0233309)
Supplement: S1 Data — (XLSX) [file pone.0233309.s002.xlsx]

## Sheet: Sheet1
run	species	dpi	specimen	number	processed	cq1	cq2	positive	titer
2	aaeg	4	Body	3	1	31.58	32.13	1	21600
2	aaeg	15	Body	27	1	29.24	29.54	1	21600
2	aaeg	10	Body	30	0	0	0	0	21600
2	aaeg	10	Body	31	0	0	0	0	21600
2	aaeg	10	Body	32	0	0	0	0	21600
2	aaeg	10	Body	33	0	0	0	0	21600
2	aaeg	10	Body	34	0	0	0	0	21600
2	aaeg	10	Body	35	0	0	0	0	21600
2	aaeg	10	Body	36	0	0	0	0	21600
2	aaeg	10	Body	37	0	0	0	0	21600
2	aaeg	10	Body	38	0	0	0	0	21600
2	aaeg	10	Body	39	0	0	0	0	21600
2	aaeg	10	Body	40	0	0	0	0	21600
2	aaeg	15	Body	40	0	0	0	0	21600
2	aaeg	15	Body	41	0	0	0	0	21600
2	albo	10	Body	22	0	0	0	0	21600
2	albo	10	Body	23	0	0	0	0	21600
2	albo	10	Body	24	0	0	0	0	21600
2	albo	15	Body	23	0	0	0	0	21600
2	albo	15	Body	24	0	0	0	0	21600
2	aaeg	4	Body	1	1	0	0	0	21600
2	aaeg	4	Body	2	1	0	0	0	21600
2	aaeg	4	Body	4	1	0	0	0	21600
2	aaeg	4	Body	5	1	0	0	0	21600
2	aaeg	4	Body	6	1	0	0	0	21600
2	aaeg	4	Body	7	1	0	0	0	21600
2	aaeg	4	Body	8	1	0	0	0	21600
2	aaeg	4	Body	9	1	0	0	0	21600
2	aaeg	4	Body	10	1	0	0	0	21600
2	aaeg	4	Body	11	1	0	0	0	21600
2	aaeg	4	Body	12	1	0	0	0	21600
2	aaeg	4	Body	13	1	0	0	0	21600
2	aaeg	4	Body	14	1	0	0	0	21600
2	aaeg	4	Body	15	1	0	0	0	21600
2	aaeg	4	Body	16	1	0	0	0	21600
2	aaeg	4	Body	17	1	0	0	0	21600
2	aaeg	4	Body	18	1	0	0	0	21600
2	aaeg	4	Body	19	1	0	0	0	21600
2	aaeg	4	Body	20	1	0	0	0	21600
2	aaeg	4	Body	21	1	0	0	0	21600
2	aaeg	4	Body	22	1	0	0	0	21600
2	aaeg	4	Body	23	1	0	0	0	21600
2	aaeg	4	Body	24	1	0	0	0	21600
2	aaeg	4	Body	25	1	0	0	0	21600
2	aaeg	4	Body	26	1	0	0	0	21600
2	aaeg	4	Body	27	1	0	0	0	21600
2	aaeg	4	Body	28	1	0	0	0	21600
2	aaeg	4	Body	29	1	0	0	0	21600
2	aaeg	4	Body	30	1	0	0	0	21600
2	aaeg	4	Body	31	1	0	0	0	21600
2	aaeg	4	Body	32	1	0	0	0	21600
2	aaeg	4	Body	33	1	0	0	0	21600
2	aaeg	4	Body	34	1	0	0	0	21600
2	aaeg	4	Body	35	1	0	0	0	21600
2	aaeg	4	Body	36	1	0	0	0	21600
2	aaeg	4	Body	37	1	0	0	0	21600
2	aaeg	4	Body	38	1	0	0	0	21600
2	aaeg	4	Body	39	1	0	0	0	21600
2	aaeg	10	Body	1	1	0	0	0	21600
2	aaeg	10	Body	2	1	0	0	0	21600
2	aaeg	10	Body	3	1	0	0	0	21600
2	aaeg	10	Body	4	1	0	0	0	21600
2	aaeg	10	Body	5	1	0	0	0	21600
2	aaeg	10	Body	6	1	0	0	0	21600
2	aaeg	10	Body	7	1	0	0	0	21600
2	aaeg	10	Body	8	1	0	0	0	21600
2	aaeg	10	Body	9	1	0	0	0	21600
2	aaeg	10	Body	10	1	0	0	0	21600
2	aaeg	10	Body	11	1	0	0	0	21600
2	aaeg	10	Body	12	1	0	0	0	21600
2	aaeg	10	Body	13	1	0	0	0	21600
2	aaeg	10	Body	14	1	0	0	0	21600
2	aaeg	10	Body	15	1	0	0	0	21600
2	aaeg	10	Body	16	1	0	0	0	21600
2	aaeg	10	Body	17	1	0	0	0	21600
2	aaeg	10	Body	18	1	0	0	0	21600
2	aaeg	10	Body	19	1	0	0	0	21600
2	aaeg	10	Body	20	1	0	0	0	21600
2	aaeg	10	Body	21	1	0	0	0	21600
2	aaeg	10	Body	22	1	0	0	0	21600
2	aaeg	10	Body	23	1	0	0	0	21600
2	aaeg	10	Body	24	1	0	0	0	21600
2	aaeg	10	Body	25	1	0	0	0	21600
2	aaeg	10	Body	26	1	0	0	0	21600
2	aaeg	10	Body	27	1	0	0	0	21600
2	aaeg	10	Body	28	1	0	0	0	21600
2	aaeg	10	Body	29	1	0	0	0	21600
2	aaeg	15	Body	1	1	0	0	0	21600
2	aaeg	15	Body	2	1	0	0	0	21600
2	aaeg	15	Body	3	1	0	0	0	21600
2	aaeg	15	Body	4	1	0	0	0	21600
2	aaeg	15	Body	5	1	0	0	0	21600
2	aaeg	15	Body	6	1	0	0	0	21600
2	aaeg	15	Body	7	1	0	0	0	21600
2	aaeg	15	Body	8	1	0	0	0	21600
2	aaeg	15	Body	9	1	0	0	0	21600
2	aaeg	15	Body	10	1	0	0	0	21600
2	aaeg	15	Body	11	1	0	0	0	21600
2	aaeg	15	Body	12	1	0	0	0	21600
2	aaeg	15	Body	13	1	0	0	0	21600
2	aaeg	15	Body	14	1	0	0	0	21600
2	aaeg	15	Body	15	1	0	0	0	21600
2	aaeg	15	Body	16	1	0	0	0	21600
2	aaeg	15	Body	17	1	0	0	0	21600
2	aaeg	15	Body	18	1	0	0	0	21600
2	aaeg	15	Body	19	1	0	0	0	21600
2	aaeg	15	Body	20	1	0	0	0	21600
2	aaeg	15	Body	21	1	0	0	0	21600
2	aaeg	15	Body	22	1	0	0	0	21600
2	aaeg	15	Body	23	1	0	0	0	21600
2	aaeg	15	Body	24	1	0	0	0	21600
2	aaeg	15	Body	25	1	0	0	0	21600
2	aaeg	15	Body	26	1	0	0	0	21600
2	aaeg	15	Body	28	1	0	0	0	21600
2	aaeg	15	Body	29	1	0	0	0	21600
2	aaeg	15	Body	30	1	0	0	0	21600
2	aaeg	15	Body	31	1	0	0	0	21600
2	aaeg	15	Body	32	1	0	0	0	21600
2	aaeg	15	Body	33	1	0	0	0	21600
2	aaeg	15	Body	34	1	0	0	0	21600
2	aaeg	15	Body	35	1	0	0	0	21600
2	aaeg	15	Body	36	1	0	0	0	21600
2	aaeg	15	Body	37	1	0	0	0	21600
2	aaeg	15	Body	38	1	0	0	0	21600
2	aaeg	15	Body	39	1	0	0	0	21600
2	albo	4	Body	1	1	0	0	0	21600
2	albo	4	Body	2	1	0	0	0	21600
2	albo	4	Body	3	1	0	0	0	21600
2	albo	4	Body	4	1	0	0	0	21600
2	albo	4	Body	5	1	0	0	0	21600
2	albo	4	Body	6	1	0	0	0	21600
2	albo	4	Body	7	1	0	0	0	21600
2	albo	4	Body	8	1	0	0	0	21600
2	albo	4	Body	9	1	0	0	0	21600
2	albo	4	Body	10	1	0	0	0	21600
2	albo	4	Body	11	1	0	0	0	21600
2	albo	4	Body	12	1	0	0	0	21600
2	albo	4	Body	13	1	0	0	0	21600
2	albo	4	Body	14	1	0	0	0	21600
2	albo	4	Body	15	1	0	0	0	21600
2	albo	4	Body	16	1	0	0	0	21600
2	albo	4	Body	17	1	0	0	0	21600
2	albo	4	Body	18	1	0	0	0	21600
2	albo	4	Body	19	1	0	0	0	21600
2	albo	4	Body	20	1	0	0	0	21600
2	albo	4	Body	21	1	0	0	0	21600
2	albo	4	Body	22	1	0	0	0	21600
2	albo	10	Body	1	1	0	0	0	21600
2	albo	10	Body	2	1	0	0	0	21600
2	albo	10	Body	3	1	0	0	0	21600
2	albo	10	Body	4	1	0	0	0	21600
2	albo	10	Body	5	1	0	0	0	21600
2	albo	10	Body	6	1	0	0	0	21600
2	albo	10	Body	7	1	0	0	0	21600
2	albo	10	Body	8	1	0	0	0	21600
2	albo	10	Body	9	1	0	0	0	21600
2	albo	10	Body	10	1	0	0	0	21600
2	albo	10	Body	11	1	0	0	0	21600
2	albo	10	Body	12	1	0	0	0	21600
2	albo	10	Body	13	1	0	0	0	21600
2	albo	10	Body	14	1	0	0	0	21600
2	albo	10	Body	15	1	0	0	0	21600
2	albo	10	Body	16	1	0	0	0	21600
2	albo	10	Body	17	1	0	0	0	21600
2	albo	10	Body	18	1	0	0	0	21600
2	albo	10	Body	19	1	0	0	0	21600
2	albo	10	Body	20	1	0	0	0	21600
2	albo	10	Body	21	1	0	0	0	21600
2	albo	15	Body	1	1	0	0	0	21600
2	albo	15	Body	2	1	0	0	0	21600
2	albo	15	Body	3	1	0	0	0	21600
2	albo	15	Body	4	1	0	0	0	21600
2	albo	15	Body	5	1	0	0	0	21600
2	albo	15	Body	6	1	0	0	0	21600
2	albo	15	Body	7	1	0	0	0	21600
2	albo	15	Body	8	1	0	0	0	21600
2	albo	15	Body	9	1	0	0	0	21600
2	albo	15	Body	10	1	0	0	0	21600
2	albo	15	Body	11	1	0	0	0	21600
2	albo	15	Body	12	1	0	0	0	21600
2	albo	15	Body	13	1	0	0	0	21600
2	albo	15	Body	14	1	0	0	0	21600
2	albo	15	Body	15	1	0	0	0	21600
2	albo	15	Body	16	1	0	0	0	21600
2	albo	15	Body	17	1	0	0	0	21600
2	albo	15	Body	18	1	0	0	0	21600
2	albo	15	Body	19	1	0	0	0	21600
2	albo	15	Body	20	1	0	0	0	21600
2	albo	15	Body	21	1	0	0	0	21600
2	albo	15	Body	22	1	0	0	0	21600
2	aaeg	10	Head	30	0	0	0	0	21600
2	aaeg	10	Head	31	0	0	0	0	21600
2	aaeg	10	Head	32	0	0	0	0	21600
2	aaeg	10	Head	33	0	0	0	0	21600
2	aaeg	10	Head	34	0	0	0	0	21600
2	aaeg	10	Head	35	0	0	0	0	21600
2	aaeg	10	Head	36	0	0	0	0	21600
2	aaeg	10	Head	37	0	0	0	0	21600
2	aaeg	10	Head	38	0	0	0	0	21600
2	aaeg	10	Head	39	0	0	0	0	21600
2	aaeg	10	Head	40	0	0	0	0	21600
2	aaeg	15	Head	40	0	0	0	0	21600
2	aaeg	15	Head	41	0	0	0	0	21600
2	albo	10	Head	22	0	0	0	0	21600
2	albo	10	Head	23	0	0	0	0	21600
2	albo	10	Head	24	0	0	0	0	21600
2	albo	15	Head	23	0	0	0	0	21600
2	albo	15	Head	24	0	0	0	0	21600
2	aaeg	4	Head	1	1	0	0	0	21600
2	aaeg	4	Head	2	1	0	0	0	21600
2	aaeg	4	Head	3	1	0	0	0	21600
2	aaeg	4	Head	4	1	0	0	0	21600
2	aaeg	4	Head	5	1	0	0	0	21600
2	aaeg	4	Head	6	1	0	0	0	21600
2	aaeg	4	Head	7	1	0	0	0	21600
2	aaeg	4	Head	8	1	0	0	0	21600
2	aaeg	4	Head	9	1	0	0	0	21600
2	aaeg	4	Head	10	1	0	0	0	21600
2	aaeg	4	Head	11	1	0	0	0	21600
2	aaeg	4	Head	12	1	0	0	0	21600
2	aaeg	4	Head	13	1	0	0	0	21600
2	aaeg	4	Head	14	1	0	0	0	21600
2	aaeg	4	Head	15	1	0	0	0	21600
2	aaeg	4	Head	16	1	0	0	0	21600
2	aaeg	4	Head	17	1	0	0	0	21600
2	aaeg	4	Head	18	1	0	0	0	21600
2	aaeg	4	Head	19	1	0	0	0	21600
2	aaeg	4	Head	20	1	0	0	0	21600
2	aaeg	4	Head	21	1	0	0	0	21600
2	aaeg	4	Head	22	1	0	0	0	21600
2	aaeg	4	Head	23	1	0	0	0	21600
2	aaeg	4	Head	24	1	0	0	0	21600
2	aaeg	4	Head	25	1	0	0	0	21600
2	aaeg	4	Head	26	1	0	0	0	21600
2	aaeg	4	Head	27	1	0	0	0	21600
2	aaeg	4	Head	28	1	0	0	0	21600
2	aaeg	4	Head	29	1	0	0	0	21600
2	aaeg	4	Head	30	1	0	0	0	21600
2	aaeg	4	Head	31	1	0	0	0	21600
2	aaeg	4	Head	32	1	0	0	0	21600
2	aaeg	4	Head	33	1	0	0	0	21600
2	aaeg	4	Head	34	1	0	0	0	21600
2	aaeg	4	Head	35	1	0	0	0	21600
2	aaeg	4	Head	36	1	0	0	0	21600
2	aaeg	4	Head	37	1	0	0	0	21600
2	aaeg	4	Head	38	1	0	0	0	21600
2	aaeg	4	Head	39	1	0	0	0	21600
2	aaeg	10	Head	1	1	0	0	0	21600
2	aaeg	10	Head	2	1	0	0	0	21600
2	aaeg	10	Head	3	1	0	0	0	21600
2	aaeg	10	Head	4	1	0	0	0	21600
2	aaeg	10	Head	5	1	0	0	0	21600
2	aaeg	10	Head	6	1	0	0	0	21600
2	aaeg	10	Head	7	1	0	0	0	21600
2	aaeg	10	Head	8	1	0	0	0	21600
2	aaeg	10	Head	9	1	0	0	0	21600
2	aaeg	10	Head	10	1	0	0	0	21600
2	aaeg	10	Head	11	1	0	0	0	21600
2	aaeg	10	Head	12	1	0	0	0	21600
2	aaeg	10	Head	13	1	0	0	0	21600
2	aaeg	10	Head	14	1	0	0	0	21600
2	aaeg	10	Head	15	1	0	0	0	21600
2	aaeg	10	Head	16	1	0	0	0	21600
2	aaeg	10	Head	17	1	0	0	0	21600
2	aaeg	10	Head	18	1	0	0	0	21600
2	aaeg	10	Head	19	1	0	0	0	21600
2	aaeg	10	Head	20	1	0	0	0	21600
2	aaeg	10	Head	21	1	0	0	0	21600
2	aaeg	10	Head	22	1	0	0	0	21600
2	aaeg	10	Head	23	1	0	0	0	21600
2	aaeg	10	Head	24	1	0	0	0	21600
2	aaeg	10	Head	25	1	0	0	0	21600
2	aaeg	10	Head	26	1	0	0	0	21600
2	aaeg	10	Head	27	1	0	0	0	21600
2	aaeg	10	Head	28	1	0	0	0	21600
2	aaeg	10	Head	29	1	0	0	0	21600
2	aaeg	15	Head	1	1	0	0	0	21600
2	aaeg	15	Head	2	1	0	0	0	21600
2	aaeg	15	Head	3	1	0	0	0	21600
2	aaeg	15	Head	4	1	0	0	0	21600
2	aaeg	15	Head	5	1	0	0	0	21600
2	aaeg	15	Head	6	1	0	0	0	21600
2	aaeg	15	Head	7	1	0	0	0	21600
2	aaeg	15	Head	8	1	0	0	0	21600
2	aaeg	15	Head	9	1	0	0	0	21600
2	aaeg	15	Head	10	1	0	0	0	21600
2	aaeg	15	Head	11	1	0	0	0	21600
2	aaeg	15	Head	12	1	0	0	0	21600
2	aaeg	15	Head	13	1	0	0	0	21600
2	aaeg	15	Head	14	1	0	0	0	21600
2	aaeg	15	Head	15	1	0	0	0	21600
2	aaeg	15	Head	16	1	0	0	0	21600
2	aaeg	15	Head	17	1	0	0	0	21600
2	aaeg	15	Head	18	1	0	0	0	21600
2	aaeg	15	Head	19	1	0	0	0	21600
2	aaeg	15	Head	20	1	0	0	0	21600
2	aaeg	15	Head	21	1	0	0	0	21600
2	aaeg	15	Head	22	1	0	0	0	21600
2	aaeg	15	Head	23	1	0	0	0	21600
2	aaeg	15	Head	24	1	0	0	0	21600
2	aaeg	15	Head	25	1	0	0	0	21600
2	aaeg	15	Head	26	1	0	0	0	21600
2	aaeg	15	Head	27	1	0	0	0	21600
2	aaeg	15	Head	28	1	0	0	0	21600
2	aaeg	15	Head	29	1	0	0	0	21600
2	aaeg	15	Head	30	1	0	0	0	21600
2	aaeg	15	Head	31	1	0	0	0	21600
2	aaeg	15	Head	32	1	0	0	0	21600
2	aaeg	15	Head	33	1	0	0	0	21600
2	aaeg	15	Head	34	1	0	0	0	21600
2	aaeg	15	Head	35	1	0	0	0	21600
2	aaeg	15	Head	36	1	0	0	0	21600
2	aaeg	15	Head	37	1	0	0	0	21600
2	aaeg	15	Head	38	1	0	0	0	21600
2	aaeg	15	Head	39	1	0	0	0	21600
2	albo	4	Head	1	1	0	0	0	21600
2	albo	4	Head	2	1	0	0	0	21600
2	albo	4	Head	3	1	0	0	0	21600
2	albo	4	Head	4	1	0	0	0	21600
2	albo	4	Head	5	1	0	0	0	21600
2	albo	4	Head	6	1	0	0	0	21600
2	albo	4	Head	7	1	0	0	0	21600
2	albo	4	Head	8	1	0	0	0	21600
2	albo	4	Head	9	1	0	0	0	21600
2	albo	4	Head	10	1	0	0	0	21600
2	albo	4	Head	11	1	0	0	0	21600
2	albo	4	Head	12	1	0	0	0	21600
2	albo	4	Head	13	1	0	0	0	21600
2	albo	4	Head	14	1	0	0	0	21600
2	albo	4	Head	15	1	0	0	0	21600
2	albo	4	Head	16	1	0	0	0	21600
2	albo	4	Head	17	1	0	0	0	21600
2	albo	4	Head	18	1	0	0	0	21600
2	albo	4	Head	19	1	0	0	0	21600
2	albo	4	Head	20	1	0	0	0	21600
2	albo	4	Head	21	1	0	0	0	21600
2	albo	4	Head	22	1	0	0	0	21600
2	albo	10	Head	1	1	0	0	0	21600
2	albo	10	Head	2	1	0	0	0	21600
2	albo	10	Head	3	1	0	0	0	21600
2	albo	10	Head	4	1	0	0	0	21600
2	albo	10	Head	5	1	0	0	0	21600
2	albo	10	Head	6	1	0	0	0	21600
2	albo	10	Head	7	1	0	0	0	21600
2	albo	10	Head	8	1	0	0	0	21600
2	albo	10	Head	9	1	0	0	0	21600
2	albo	10	Head	10	1	0	0	0	21600
2	albo	10	Head	11	1	0	0	0	21600
2	albo	10	Head	12	1	0	0	0	21600
2	albo	10	Head	13	1	0	0	0	21600
2	albo	10	Head	14	1	0	0	0	21600
2	albo	10	Head	15	1	0	0	0	21600
2	albo	10	Head	16	1	0	0	0	21600
2	albo	10	Head	17	1	0	0	0	21600
2	albo	10	Head	18	1	0	0	0	21600
2	albo	10	Head	19	1	0	0	0	21600
2	albo	10	Head	20	1	0	0	0	21600
2	albo	10	Head	21	1	0	0	0	21600
2	albo	15	Head	1	1	0	0	0	21600
2	albo	15	Head	2	1	0	0	0	21600
2	albo	15	Head	3	1	0	0	0	21600
2	albo	15	Head	4	1	0	0	0	21600
2	albo	15	Head	5	1	0	0	0	21600
2	albo	15	Head	6	1	0	0	0	21600
2	albo	15	Head	7	1	0	0	0	21600
2	albo	15	Head	8	1	0	0	0	21600
2	albo	15	Head	9	1	0	0	0	21600
2	albo	15	Head	10	1	0	0	0	21600
2	albo	15	Head	11	1	0	0	0	21600
2	albo	15	Head	12	1	0	0	0	21600
2	albo	15	Head	13	1	0	0	0	21600
2	albo	15	Head	14	1	0	0	0	21600
2	albo	15	Head	15	1	0	0	0	21600
2	albo	15	Head	16	1	0	0	0	21600
2	albo	15	Head	17	1	0	0	0	21600
2	albo	15	Head	18	1	0	0	0	21600
2	albo	15	Head	19	1	0	0	0	21600
2	albo	15	Head	20	1	0	0	0	21600
2	albo	15	Head	21	1	0	0	0	21600
2	albo	15	Head	22	1	0	0	0	21600
2	aaeg	10	Legs	30	0	0	0	0	21600
2	aaeg	10	Legs	31	0	0	0	0	21600
2	aaeg	10	Legs	32	0	0	0	0	21600
2	aaeg	10	Legs	33	0	0	0	0	21600
2	aaeg	10	Legs	34	0	0	0	0	21600
2	aaeg	10	Legs	35	0	0	0	0	21600
2	aaeg	10	Legs	36	0	0	0	0	21600
2	aaeg	10	Legs	37	0	0	0	0	21600
2	aaeg	10	Legs	38	0	0	0	0	21600
2	aaeg	10	Legs	39	0	0	0	0	21600
2	aaeg	10	Legs	40	0	0	0	0	21600
2	aaeg	15	Legs	40	0	0	0	0	21600
2	aaeg	15	Legs	41	0	0	0	0	21600
2	albo	10	Legs	22	0	0	0	0	21600
2	albo	10	Legs	23	0	0	0	0	21600
2	albo	10	Legs	24	0	0	0	0	21600
2	albo	15	Legs	23	0	0	0	0	21600
2	albo	15	Legs	24	0	0	0	0	21600
2	aaeg	4	Legs	1	1	0	0	0	21600
2	aaeg	4	Legs	2	1	0	0	0	21600
2	aaeg	4	Legs	3	1	0	0	0	21600
2	aaeg	4	Legs	4	1	0	0	0	21600
2	aaeg	4	Legs	5	1	0	0	0	21600
2	aaeg	4	Legs	6	1	0	0	0	21600
2	aaeg	4	Legs	7	1	0	0	0	21600
2	aaeg	4	Legs	8	1	0	0	0	21600
2	aaeg	4	Legs	9	1	0	0	0	21600
2	aaeg	4	Legs	10	1	0	0	0	21600
2	aaeg	4	Legs	11	1	0	0	0	21600
2	aaeg	4	Legs	12	1	0	0	0	21600
2	aaeg	4	Legs	13	1	0	0	0	21600
2	aaeg	4	Legs	14	1	0	0	0	21600
2	aaeg	4	Legs	15	1	0	0	0	21600
2	aaeg	4	Legs	16	1	0	0	0	21600
2	aaeg	4	Legs	17	1	0	0	0	21600
2	aaeg	4	Legs	18	1	0	0	0	21600
2	aaeg	4	Legs	19	1	0	0	0	21600
2	aaeg	4	Legs	20	1	0	0	0	21600
2	aaeg	4	Legs	21	1	0	0	0	21600
2	aaeg	4	Legs	22	1	0	0	0	21600
2	aaeg	4	Legs	23	1	0	0	0	21600
2	aaeg	4	Legs	24	1	0	0	0	21600
2	aaeg	4	Legs	25	1	0	0	0	21600
2	aaeg	4	Legs	26	1	0	0	0	21600
2	aaeg	4	Legs	27	1	0	0	0	21600
2	aaeg	4	Legs	28	1	0	0	0	21600
2	aaeg	4	Legs	29	1	0	0	0	21600
2	aaeg	4	Legs	30	1	0	0	0	21600
2	aaeg	4	Legs	31	1	0	0	0	21600
2	aaeg	4	Legs	32	1	0	0	0	21600
2	aaeg	4	Legs	33	1	0	0	0	21600
2	aaeg	4	Legs	34	1	0	0	0	21600
2	aaeg	4	Legs	35	1	0	0	0	21600
2	aaeg	4	Legs	36	1	0	0	0	21600
2	aaeg	4	Legs	37	1	0	0	0	21600
2	aaeg	4	Legs	38	1	0	0	0	21600
2	aaeg	4	Legs	39	1	0	0	0	21600
2	aaeg	10	Legs	1	1	0	0	0	21600
2	aaeg	10	Legs	2	1	0	0	0	21600
2	aaeg	10	Legs	3	1	0	0	0	21600
2	aaeg	10	Legs	4	1	0	0	0	21600
2	aaeg	10	Legs	5	1	0	0	0	21600
2	aaeg	10	Legs	6	1	0	0	0	21600
2	aaeg	10	Legs	7	1	0	0	0	21600
2	aaeg	10	Legs	8	1	0	0	0	21600
2	aaeg	10	Legs	9	1	0	0	0	21600
2	aaeg	10	Legs	10	1	0	0	0	21600
2	aaeg	10	Legs	11	1	0	0	0	21600
2	aaeg	10	Legs	12	1	0	0	0	21600
2	aaeg	10	Legs	13	1	0	0	0	21600
2	aaeg	10	Legs	14	1	0	0	0	21600
2	aaeg	10	Legs	15	1	0	0	0	21600
2	aaeg	10	Legs	16	1	0	0	0	21600
2	aaeg	10	Legs	17	1	0	0	0	21600
2	aaeg	10	Legs	18	1	0	0	0	21600
2	aaeg	10	Legs	19	1	0	0	0	21600
2	aaeg	10	Legs	20	1	0	0	0	21600
2	aaeg	10	Legs	21	1	0	0	0	21600
2	aaeg	10	Legs	22	1	0	0	0	21600
2	aaeg	10	Legs	23	1	0	0	0	21600
2	aaeg	10	Legs	24	1	0	0	0	21600
2	aaeg	10	Legs	25	1	0	0	0	21600
2	aaeg	10	Legs	26	1	0	0	0	21600
2	aaeg	10	Legs	27	1	0	0	0	21600
2	aaeg	10	Legs	28	1	0	0	0	21600
2	aaeg	10	Legs	29	1	0	0	0	21600
2	aaeg	15	Legs	1	1	0	0	0	21600
2	aaeg	15	Legs	2	1	0	0	0	21600
2	aaeg	15	Legs	3	1	0	0	0	21600
2	aaeg	15	Legs	4	1	0	0	0	21600
2	aaeg	15	Legs	5	1	0	0	0	21600
2	aaeg	15	Legs	6	1	0	0	0	21600
2	aaeg	15	Legs	7	1	0	0	0	21600
2	aaeg	15	Legs	8	1	0	0	0	21600
2	aaeg	15	Legs	9	1	0	0	0	21600
2	aaeg	15	Legs	10	1	0	0	0	21600
2	aaeg	15	Legs	11	1	0	0	0	21600
2	aaeg	15	Legs	12	1	0	0	0	21600
2	aaeg	15	Legs	13	1	0	0	0	21600
2	aaeg	15	Legs	14	1	0	0	0	21600
2	aaeg	15	Legs	15	1	0	0	0	21600
2	aaeg	15	Legs	16	1	0	0	0	21600
2	aaeg	15	Legs	17	1	0	0	0	21600
2	aaeg	15	Legs	18	1	0	0	0	21600
2	aaeg	15	Legs	19	1	0	0	0	21600
2	aaeg	15	Legs	20	1	0	0	0	21600
2	aaeg	15	Legs	21	1	0	0	0	21600
2	aaeg	15	Legs	22	1	0	0	0	21600
2	aaeg	15	Legs	23	1	0	0	0	21600
2	aaeg	15	Legs	24	1	0	0	0	21600
2	aaeg	15	Legs	25	1	0	0	0	21600
2	aaeg	15	Legs	26	1	0	0	0	21600
2	aaeg	15	Legs	27	1	0	0	0	21600
2	aaeg	15	Legs	28	1	0	0	0	21600
2	aaeg	15	Legs	29	1	0	0	0	21600
2	aaeg	15	Legs	30	1	0	0	0	21600
2	aaeg	15	Legs	31	1	0	0	0	21600
2	aaeg	15	Legs	32	1	0	0	0	21600
2	aaeg	15	Legs	33	1	0	0	0	21600
2	aaeg	15	Legs	34	1	0	0	0	21600
2	aaeg	15	Legs	35	1	0	0	0	21600
2	aaeg	15	Legs	36	1	0	0	0	21600
2	aaeg	15	Legs	37	1	0	0	0	21600
2	aaeg	15	Legs	38	1	0	0	0	21600
2	aaeg	15	Legs	39	1	0	0	0	21600
2	albo	4	Legs	1	1	0	0	0	21600
2	albo	4	Legs	2	1	0	0	0	21600
2	albo	4	Legs	3	1	0	0	0	21600
2	albo	4	Legs	4	1	0	0	0	21600
2	albo	4	Legs	5	1	0	0	0	21600
2	albo	4	Legs	6	1	0	0	0	21600
2	albo	4	Legs	7	1	0	0	0	21600
2	albo	4	Legs	8	1	0	0	0	21600
2	albo	4	Legs	9	1	0	0	0	21600
2	albo	4	Legs	10	1	0	0	0	21600
2	albo	4	Legs	11	1	0	0	0	21600
2	albo	4	Legs	12	1	0	0	0	21600
2	albo	4	Legs	13	1	0	0	0	21600
2	albo	4	Legs	14	1	0	0	0	21600
2	albo	4	Legs	15	1	0	0	0	21600
2	albo	4	Legs	16	1	0	0	0	21600
2	albo	4	Legs	17	1	0	0	0	21600
2	albo	4	Legs	18	1	0	0	0	21600
2	albo	4	Legs	19	1	0	0	0	21600
2	albo	4	Legs	20	1	0	0	0	21600
2	albo	4	Legs	21	1	0	0	0	21600
2	albo	4	Legs	22	1	0	0	0	21600
2	albo	10	Legs	1	1	0	0	0	21600
2	albo	10	Legs	2	1	0	0	0	21600
2	albo	10	Legs	3	1	0	0	0	21600
2	albo	10	Legs	4	1	0	0	0	21600
2	albo	10	Legs	5	1	0	0	0	21600
2	albo	10	Legs	6	1	0	0	0	21600
2	albo	10	Legs	7	1	0	0	0	21600
2	albo	10	Legs	8	1	0	0	0	21600
2	albo	10	Legs	9	1	0	0	0	21600
2	albo	10	Legs	10	1	0	0	0	21600
2	albo	10	Legs	11	1	0	0	0	21600
2	albo	10	Legs	12	1	0	0	0	21600
2	albo	10	Legs	13	1	0	0	0	21600
2	albo	10	Legs	14	1	0	0	0	21600
2	albo	10	Legs	15	1	0	0	0	21600
2	albo	10	Legs	16	1	0	0	0	21600
2	albo	10	Legs	17	1	0	0	0	21600
2	albo	10	Legs	18	1	0	0	0	21600
2	albo	10	Legs	19	1	0	0	0	21600
2	albo	10	Legs	20	1	0	0	0	21600
2	albo	10	Legs	21	1	0	0	0	21600
2	albo	15	Legs	1	1	0	0	0	21600
2	albo	15	Legs	2	1	0	0	0	21600
2	albo	15	Legs	3	1	0	0	0	21600
2	albo	15	Legs	4	1	0	0	0	21600
2	albo	15	Legs	5	1	0	0	0	21600
2	albo	15	Legs	6	1	0	0	0	21600
2	albo	15	Legs	7	1	0	0	0	21600
2	albo	15	Legs	8	1	0	0	0	21600
2	albo	15	Legs	9	1	0	0	0	21600
2	albo	15	Legs	10	1	0	0	0	21600
2	albo	15	Legs	11	1	0	0	0	21600
2	albo	15	Legs	12	1	0	0	0	21600
2	albo	15	Legs	13	1	0	0	0	21600
2	albo	15	Legs	14	1	0	0	0	21600
2	albo	15	Legs	15	1	0	0	0	21600
2	albo	15	Legs	16	1	0	0	0	21600
2	albo	15	Legs	17	1	0	0	0	21600
2	albo	15	Legs	18	1	0	0	0	21600
2	albo	15	Legs	19	1	0	0	0	21600
2	albo	15	Legs	20	1	0	0	0	21600
2	albo	15	Legs	21	1	0	0	0	21600
2	albo	15	Legs	22	1	0	0	0	21600
2	aaeg	4	Saliva	40	0	0	0	0	21600
2	aaeg	4	Saliva	40	0	0	0	0	21600
2	aaeg	4	Saliva	40	0	0	0	0	21600
2	aaeg	4	Saliva	40	0	0	0	0	21600
2	aaeg	4	Saliva	41	0	0	0	0	21600
2	aaeg	4	Saliva	41	0	0	0	0	21600
2	aaeg	4	Saliva	41	0	0	0	0	21600
2	aaeg	4	Saliva	41	0	0	0	0	21600
2	aaeg	4	Saliva	42	0	0	0	0	21600
2	aaeg	4	Saliva	42	0	0	0	0	21600
2	aaeg	4	Saliva	42	0	0	0	0	21600
2	aaeg	4	Saliva	42	0	0	0	0	21600
2	aaeg	4	Saliva	43	0	0	0	0	21600
2	aaeg	4	Saliva	43	0	0	0	0	21600
2	aaeg	4	Saliva	43	0	0	0	0	21600
2	aaeg	4	Saliva	43	0	0	0	0	21600
2	aaeg	4	Saliva	18	0	0	0	0	21600
2	aaeg	10	Saliva	30	0	0	0	0	21600
2	aaeg	10	Saliva	31	0	0	0	0	21600
2	aaeg	10	Saliva	32	0	0	0	0	21600
2	aaeg	10	Saliva	33	0	0	0	0	21600
2	aaeg	10	Saliva	34	0	0	0	0	21600
2	aaeg	10	Saliva	35	0	0	0	0	21600
2	aaeg	10	Saliva	36	0	0	0	0	21600
2	aaeg	10	Saliva	37	0	0	0	0	21600
2	aaeg	10	Saliva	38	0	0	0	0	21600
2	aaeg	10	Saliva	39	0	0	0	0	21600
2	aaeg	10	Saliva	40	0	0	0	0	21600
2	aaeg	15	Saliva	40	0	0	0	0	21600
2	aaeg	15	Saliva	41	0	0	0	0	21600
2	albo	10	Saliva	22	0	0	0	0	21600
2	albo	10	Saliva	23	0	0	0	0	21600
2	albo	10	Saliva	24	0	0	0	0	21600
2	albo	15	Saliva	18	0	0	0	0	21600
2	albo	15	Saliva	23	0	0	0	0	21600
2	albo	15	Saliva	24	0	0	0	0	21600
2	aaeg	4	Saliva	1	1	0	0	0	21600
2	aaeg	4	Saliva	2	1	0	0	0	21600
2	aaeg	4	Saliva	3	1	0	0	0	21600
2	aaeg	4	Saliva	4	1	0	0	0	21600
2	aaeg	4	Saliva	5	1	0	0	0	21600
2	aaeg	4	Saliva	6	1	0	0	0	21600
2	aaeg	4	Saliva	7	1	0	0	0	21600
2	aaeg	4	Saliva	8	1	0	0	0	21600
2	aaeg	4	Saliva	9	1	0	0	0	21600
2	aaeg	4	Saliva	10	1	0	0	0	21600
2	aaeg	4	Saliva	11	1	0	0	0	21600
2	aaeg	4	Saliva	12	1	0	0	0	21600
2	aaeg	4	Saliva	13	1	0	0	0	21600
2	aaeg	4	Saliva	14	1	0	0	0	21600
2	aaeg	4	Saliva	15	1	0	0	0	21600
2	aaeg	4	Saliva	16	1	0	0	0	21600
2	aaeg	4	Saliva	17	1	0	0	0	21600
2	aaeg	4	Saliva	19	1	0	0	0	21600
2	aaeg	4	Saliva	20	1	0	0	0	21600
2	aaeg	4	Saliva	21	1	0	0	0	21600
2	aaeg	4	Saliva	22	1	0	0	0	21600
2	aaeg	4	Saliva	23	1	0	0	0	21600
2	aaeg	4	Saliva	24	1	0	0	0	21600
2	aaeg	4	Saliva	25	1	0	0	0	21600
2	aaeg	4	Saliva	26	1	0	0	0	21600
2	aaeg	4	Saliva	27	1	0	0	0	21600
2	aaeg	4	Saliva	28	1	0	0	0	21600
2	aaeg	4	Saliva	29	1	0	0	0	21600
2	aaeg	4	Saliva	30	1	0	0	0	21600
2	aaeg	4	Saliva	31	1	0	0	0	21600
2	aaeg	4	Saliva	32	1	0	0	0	21600
2	aaeg	4	Saliva	33	1	0	0	0	21600
2	aaeg	4	Saliva	34	1	0	0	0	21600
2	aaeg	4	Saliva	35	1	0	0	0	21600
2	aaeg	4	Saliva	36	1	0	0	0	21600
2	aaeg	4	Saliva	37	1	0	0	0	21600
2	aaeg	4	Saliva	38	1	0	0	0	21600
2	aaeg	4	Saliva	39	1	0	0	0	21600
2	aaeg	10	Saliva	1	1	0	0	0	21600
2	aaeg	10	Saliva	2	1	0	0	0	21600
2	aaeg	10	Saliva	3	1	0	0	0	21600
2	aaeg	10	Saliva	4	1	0	0	0	21600
2	aaeg	10	Saliva	5	1	0	0	0	21600
2	aaeg	10	Saliva	6	1	0	0	0	21600
2	aaeg	10	Saliva	7	1	0	0	0	21600
2	aaeg	10	Saliva	8	1	0	0	0	21600
2	aaeg	10	Saliva	9	1	0	0	0	21600
2	aaeg	10	Saliva	10	1	0	0	0	21600
2	aaeg	10	Saliva	11	1	0	0	0	21600
2	aaeg	10	Saliva	12	1	0	0	0	21600
2	aaeg	10	Saliva	13	1	0	0	0	21600
2	aaeg	10	Saliva	14	1	0	0	0	21600
2	aaeg	10	Saliva	15	1	0	0	0	21600
2	aaeg	10	Saliva	16	1	0	0	0	21600
2	aaeg	10	Saliva	17	1	0	0	0	21600
2	aaeg	10	Saliva	18	1	0	0	0	21600
2	aaeg	10	Saliva	19	1	0	0	0	21600
2	aaeg	10	Saliva	20	1	0	0	0	21600
2	aaeg	10	Saliva	21	1	0	0	0	21600
2	aaeg	10	Saliva	22	1	0	0	0	21600
2	aaeg	10	Saliva	23	1	0	0	0	21600
2	aaeg	10	Saliva	24	1	0	0	0	21600
2	aaeg	10	Saliva	25	1	0	0	0	21600
2	aaeg	10	Saliva	26	1	0	0	0	21600
2	aaeg	10	Saliva	27	1	0	0	0	21600
2	aaeg	10	Saliva	28	1	0	0	0	21600
2	aaeg	10	Saliva	29	1	0	0	0	21600
2	aaeg	15	Saliva	1	1	0	0	0	21600
2	aaeg	15	Saliva	2	1	0	0	0	21600
2	aaeg	15	Saliva	3	1	0	0	0	21600
2	aaeg	15	Saliva	4	1	0	0	0	21600
2	aaeg	15	Saliva	5	1	0	0	0	21600
2	aaeg	15	Saliva	6	1	0	0	0	21600
2	aaeg	15	Saliva	7	1	0	0	0	21600
2	aaeg	15	Saliva	8	1	0	0	0	21600
2	aaeg	15	Saliva	9	1	0	0	0	21600
2	aaeg	15	Saliva	10	1	0	0	0	21600
2	aaeg	15	Saliva	11	1	0	0	0	21600
2	aaeg	15	Saliva	12	1	0	0	0	21600
2	aaeg	15	Saliva	13	1	0	0	0	21600
2	aaeg	15	Saliva	14	1	0	0	0	21600
2	aaeg	15	Saliva	15	1	0	0	0	21600
2	aaeg	15	Saliva	16	1	0	0	0	21600
2	aaeg	15	Saliva	17	1	0	0	0	21600
2	aaeg	15	Saliva	18	1	0	0	0	21600
2	aaeg	15	Saliva	19	1	0	0	0	21600
2	aaeg	15	Saliva	20	1	0	0	0	21600
2	aaeg	15	Saliva	21	1	0	0	0	21600
2	aaeg	15	Saliva	22	1	0	0	0	21600
2	aaeg	15	Saliva	23	1	0	0	0	21600
2	aaeg	15	Saliva	24	1	0	0	0	21600
2	aaeg	15	Saliva	25	1	0	0	0	21600
2	aaeg	15	Saliva	26	1	0	0	0	21600
2	aaeg	15	Saliva	27	1	0	0	0	21600
2	aaeg	15	Saliva	28	1	0	0	0	21600
2	aaeg	15	Saliva	29	1	0	0	0	21600
2	aaeg	15	Saliva	30	1	0	0	0	21600
2	aaeg	15	Saliva	31	1	0	0	0	21600
2	aaeg	15	Saliva	32	1	0	0	0	21600
2	aaeg	15	Saliva	33	1	0	0	0	21600
2	aaeg	15	Saliva	34	1	0	0	0	21600
2	aaeg	15	Saliva	35	1	0	0	0	21600
2	aaeg	15	Saliva	36	1	0	0	0	21600
2	aaeg	15	Saliva	37	1	0	0	0	21600
2	aaeg	15	Saliva	38	1	0	0	0	21600
2	aaeg	15	Saliva	39	1	0	0	0	21600
2	albo	4	Saliva	1	1	0	0	0	21600
2	albo	4	Saliva	2	1	0	0	0	21600
2	albo	4	Saliva	3	1	0	0	0	21600
2	albo	4	Saliva	4	1	0	0	0	21600
2	albo	4	Saliva	5	1	0	0	0	21600
2	albo	4	Saliva	6	1	0	0	0	21600
2	albo	4	Saliva	7	1	0	0	0	21600
2	albo	4	Saliva	8	1	0	0	0	21600
2	albo	4	Saliva	9	1	0	0	0	21600
2	albo	4	Saliva	10	1	0	0	0	21600
2	albo	4	Saliva	11	1	0	0	0	21600
2	albo	4	Saliva	12	1	0	0	0	21600
2	albo	4	Saliva	13	1	0	0	0	21600
2	albo	4	Saliva	14	1	0	0	0	21600
2	albo	4	Saliva	15	1	0	0	0	21600
2	albo	4	Saliva	16	1	0	0	0	21600
2	albo	4	Saliva	17	1	0	0	0	21600
2	albo	4	Saliva	18	1	0	0	0	21600
2	albo	4	Saliva	19	1	0	0	0	21600
2	albo	4	Saliva	20	1	0	0	0	21600
2	albo	4	Saliva	21	1	0	0	0	21600
2	albo	4	Saliva	22	1	0	0	0	21600
2	albo	10	Saliva	1	1	0	0	0	21600
2	albo	10	Saliva	2	1	0	0	0	21600
2	albo	10	Saliva	3	1	0	0	0	21600
2	albo	10	Saliva	4	1	0	0	0	21600
2	albo	10	Saliva	5	1	0	0	0	21600
2	albo	10	Saliva	6	1	0	0	0	21600
2	albo	10	Saliva	7	1	0	0	0	21600
2	albo	10	Saliva	8	1	0	0	0	21600
2	albo	10	Saliva	9	1	0	0	0	21600
2	albo	10	Saliva	10	1	0	0	0	21600
2	albo	10	Saliva	11	1	0	0	0	21600
2	albo	10	Saliva	12	1	0	0	0	21600
2	albo	10	Saliva	13	1	0	0	0	21600
2	albo	10	Saliva	14	1	0	0	0	21600
2	albo	10	Saliva	15	1	0	0	0	21600
2	albo	10	Saliva	16	1	0	0	0	21600
2	albo	10	Saliva	17	1	0	0	0	21600
2	albo	10	Saliva	18	1	0	0	0	21600
2	albo	10	Saliva	19	1	0	0	0	21600
2	albo	10	Saliva	20	1	0	0	0	21600
2	albo	10	Saliva	21	1	0	0	0	21600
2	albo	15	Saliva	1	1	0	0	0	21600
2	albo	15	Saliva	2	1	0	0	0	21600
2	albo	15	Saliva	3	1	0	0	0	21600
2	albo	15	Saliva	4	1	0	0	0	21600
2	albo	15	Saliva	5	1	0	0	0	21600
2	albo	15	Saliva	6	1	0	0	0	21600
2	albo	15	Saliva	7	1	0	0	0	21600
2	albo	15	Saliva	8	1	0	0	0	21600
2	albo	15	Saliva	9	1	0	0	0	21600
2	albo	15	Saliva	10	1	0	0	0	21600
2	albo	15	Saliva	11	1	0	0	0	21600
2	albo	15	Saliva	12	1	0	0	0	21600
2	albo	15	Saliva	13	1	0	0	0	21600
2	albo	15	Saliva	14	1	0	0	0	21600
2	albo	15	Saliva	15	1	0	0	0	21600
2	albo	15	Saliva	16	1	0	0	0	21600
2	albo	15	Saliva	17	1	0	0	0	21600
2	albo	15	Saliva	19	1	0	0	0	21600
2	albo	15	Saliva	20	1	0	0	0	21600
2	albo	15	Saliva	21	1	0	0	0	21600
2	albo	15	Saliva	22	1	0	0	0	21600
